# Supplementary material for: Effect of the Incorporation of an Innovative Monomer with a Quaternary Ammonium Group into a Temporary Soft Liner on Its Biological and Physicochemical Properties
Source: Molecules. 2025 Feb 18;30(4):941. doi: 10.3390/molecules30040941 (PMC11857937; doi:10.3390/molecules30040941)
Supplement: Supplementary file 1 [file molecules-30-00941-s001.zip]

Archive with 1 entries (1 files):
- molecules-3410510-supplementary.pdf
